# Supplementary material for: Optimization of Moist and Oven-Dried Bacterial Cellulose Production for Functional Properties
Source: Polymers (Basel). 2021 Jun 24;13(13):2088. doi: 10.3390/polym13132088 (PMC8272063; doi:10.3390/polym13132088)
Supplement: Supplementary file 1 [file polymers-13-02088-s001.zip]

Archive with 1 entries (1 files):
- polymers-1250705-supplementary.pdf
